# Supplementary material for: Krüppel-like Factor 9 (KLF9) Suppresses Hepatocellular Carcinoma (HCC)-Promoting Oxidative Stress and Inflammation in Mice Fed High-Fat Diet
Source: Cancers (Basel). 2022 Mar 29;14(7):1737. doi: 10.3390/cancers14071737 (PMC8996893; doi:10.3390/cancers14071737)
Supplement: Supplementary file 1 [file cancers-14-01737-s001.zip]

Archive with 1 entries (1 files):
- cancers-1624654-supplementary.pdf
